# Supplementary material for: “Golden” Tomato Consumption Ameliorates Metabolic Syndrome: A Focus on the Redox Balance in the High-Fat-Diet-Fed Rat
Source: Antioxidants (Basel). 2023 May 18;12(5):1121. doi: 10.3390/antiox12051121 (PMC10215402; doi:10.3390/antiox12051121)
Supplement: Supplementary file 1 [file antioxidants-12-01121-s001.zip]

Archive with 1 entries (1 files):
- antioxidants-2384293-supplementary.pdf
